# Supplementary material for: A Multipurpose and Multilayered Microneedle Sensor for Redox Potential Monitoring in Diverse Food Analysis
Source: Biosensors (Basel). 2022 Nov 10;12(11):1001. doi: 10.3390/bios12111001 (PMC9688395; doi:10.3390/bios12111001)
Supplement: Supplementary file 1 [file biosensors-12-01001-s001.zip]

Archive with 1 entries (1 files):
- biosensors-1967757-supplementary.pdf
